# Supplementary material for: Dissection of the Genetic Basis of Rice Panicle Architecture Using a Genome-wide Association Study
Source: Rice (N Y). 2021 Sep 6;14:77. doi: 10.1186/s12284-021-00520-w (PMC8421479; doi:10.1186/s12284-021-00520-w)
Supplement: Supplementary file 2 — Additional file 2. Table S1: Association panel accessions and phenotypes. Table S2: Significantly associated loci based on GWAS for PL, PBN and SBN in the whole panel, and the japonica and indica sub-panels, grown in 2015 and 2017. Table S3: 37 QTLs stable across 2015 and 2017. Table S4: Colocalization of detected associations with known GWAS-derived associations and the QTARO database. Table S5: 19 newly identified QTLs in our study. Table S6: Accessions of different OsSPL18 haplotypes for whole panel and qRT-PCR. Table S7: Genes in qPL3-3. Table S8: Primers used in this study. [file 12284_2021_520_MOESM2_ESM.xlsx]

## Sheet: Table S1
Table S1. Association panel accessions and phenotypes
3K_DNA_IRIS_UNIQUE_ID	Genetic_Stock_Accession	Name	ORI_COUNTRY	Variety type	Group attribution	PL in 2015	PL in 2017	PBN in2015	PBN in2017	SBN in 2015	SBN in2017
B009	IRGC 136065	Vietnam Zaodao	Vietnam	indica	XI-1A	20.6	18.1667	9	8.25	17	15
B010	NA	Malaihong	Malaysia	indica	XI-1A	20.1	17.0833	9	8.4	24	14.4
B059	NA	Nanjing 11	China	indica	XI-1A	23.8	20.0833	12.5	12	32	26.5
B060	NA	Aijiaonante	China	indica	XI-1A	24.1	20.0833	7	10.5	27	24.25
B062	NA	Nantehao	China	indica	XI-1A	23.4	20.25	13.5	13.25	35	25.5
B063	NA	Guizhao 2	China	indica	XI-1A	21.3	21.0833	12	10.75	36	27.25
B067	NA	Funingzipigengzi	China	indica	XI-1A	21	22.5	10	11.25	21	19
B072	NA	Qiuqianbai	China	indica	XI-1A	23.8	20	9	10	34	20.8
B081	IRGC 135901	Heidu 4	China	indica	XI-1A	22.3	23.9667	10.5	9.4	24.5	22.6
B083	NA	Dongtingwanxian	China	indica	XI-1A	20.5	19.3333	9.5	8	24	19.5
B085	NA	Xugunuo	China	indica	XI-1A	20.8	19.8286	12	12.8	27	28.2
B092	NA	Gongju 73	China	indica	XI-1A	24.7	21.2167	11	11	31	22
B094	NA	Zinuo	China	indica	XI-1A	23.4	22.5714	12	10	37	21.75
B104	NA	Jiabala	India	indica	XI-1A	23.6	21	11.5	11	22	19.5
B181	IRGC 135816	71011	Australia	indica	XI-1A	24.1	20.1667	12	12.75	16	13.25
B198	NA	Jiefangxian	China	indica	XI-1A	22.6	22.9286	9	9.75	23	16.5
B208	NA	Lucaihao	China	indica	XI-1A	20.8	16.0714	9	7.25	20.5	16.25
B213	NA	Liuyenian	China	indica	XI-1A	23.8	22.05	11	8.25	22	13.75
B216	NA	Hanmadao4	China	indica	XI-1A	25.2	17.5833	11	8.25	41	20.25
B221	NA	Fanhaopi	China	indica	XI-1A	25.8	20.6667	10	9.75	41	25
B222	NA	Beizinuo	China	indica	XI-1A	29.5	14.0714	13	8.33333	42	18
B224	NA	Younian	China	indica	XI-1A	23.6	22.6143	13	12.2	35	35.6
CX10	IRGC 135890	Gang 46B	China	indica	XI-1A	23.4	21.75	10	10	37	41.75
CX114	NA	Guang Lu Ai 4	China	indica	XI-1A	20.8	18.0833	8.5	9	22	19
CX131	IRGC 136087	ZALE	Myanmar	indica	XI-1A	24.7	21.4667	12	11.6667	31	22.3333
CX328	NA	Baoxuan 21	China	indica	XI-1A	19.1	16.9167	9	7.75	17	15.875
IRIS_313-10047	IRGC 125737	EX MARABA GURUKU::IRGC 69582-1	Nigeria	indica	XI-1A	22.1	22.1333	11.5	10.25	18.5	11.25
IRIS_313-10129	IRGC 125897	SAN SHIH TSI::IRGC 1038-1	China	indica	XI-1A	21.5	19.75	13	10	45	29.75
IRIS_313-10154	IRGC 125760	HE GU TSAO::IRGC 51302-1	China	indica	XI-1A	24.5	23.3167	11	8.5	30	19
IRIS_313-10170	IRGC 125842	MIN ZAO 6::IRGC 63772-1	China	indica	XI-1A	22.7	20.9667	10	11.8	26	19.6
IRIS_313-10178	IRGC 125748	GAO JIAO BAI::IRGC 68047-1	China	indica	XI-1A	16.7	18.3333	6	7	10	20
IRIS_313-10190	IRGC 125726	DENG DENG QI::IRGC 72036-1	China	indica	XI-1A	21.9	20	10	10.5	29	21.25
IRIS_313-10191	IRGC 125841	MIN KE ZHAN::IRGC 72230-1	China	indica	XI-1A	24.2	20.25	13	9.33333	43	18.3333
IRIS_313-10211	IRGC 125669	BAI HE::IRGC 76438-1	China	indica	XI-1A	24.8	22.5	11	10.6	32	21
IRIS_313-10404	IRGC 121003	K 479-2-3::IRGC 117346-1	India	indica	XI-adm	24.8	22.1333	9	8.75	32	27.25
IRIS_313-8380	IRGC 126123	SAN CHIAO TSWEN::IRGC 1565-1	China	indica	XI-1A	26	23.75	11	10.2	26	21.6
IRIS_313-8433	IRGC 126115	CHANG LE SAN SHU ZAO::IRGC 63561-1	China	indica	XI-1A	23.8	16.6667	11	7	26	12
IRIS_313-8859	IRGC 125738	E ZI 96::IRGC 70188-1	China	indica	XI-1A	24.1	21.5	10	9.4	26	16.5
IRIS_313-8940	IRGC 125744	FU ZAO XIAN::IRGC 63619-1	China	indica	XI-1A	23.4	22.4167	11	9.5	31	22
IRIS_313-9065	IRGC 125865	PAI CHUEH CHIU LIU::IRGC 34259-1	China	indica	XI-1A	24.8	22.4167	14	13.6667	38	28.3333
IRIS_313-9111	IRGC 125940	XIA ZHI BAI::IRGC 53437-1	China	indica	XI-1A	19.3	17.9167	8	8.2	17	22.6
IRIS_313-9204	IRGC 125704	CHI SHENG TAO::IRGC 4606-1	China	indica	XI-1A	21.6	19.75	11	7.5	26	15.25
IRIS_313-9253	IRGC 125946	YONG JIN ZAO 3::IRGC 70441-1	China	indica	XI-1A	24.7	22.5	14	12.75	57	52
IRIS_313-9372	IRGC 125937	WI BIR SHUN::IRGC 4602-1	China	indica	XI-1A	22.8	21.6667	11	11	35	27.25
IRIS_313-9505	IRGC 125809	KORASISI::IRGC 5285-1	Philippines	indica	XI-1A	31	25.9667	11	10.3333	27	21.6667
IRIS_313-9705	IRGC 125914	TAITUNG WOO LI::IRGC 111-1	Taiwan	indica	XI-1A	22.4	20.5	13	10.25	28	23.75
IRIS_313-9708	IRGC 125928	TSAI YUAN CHON::IRGC 126-1	Taiwan	indica	XI-1A	24.1	23.4167	13	10.2	24	13.6
IRIS_313-9723	IRGC 126129	AI ZI HUNG::IRGC 51255-1	China	indica	XI-1A	23.5	22.625	11	10	31	22.5
IRIS_313-9730	IRGC 125675	BA SHI ZAO::IRGC 67903-1	China	indica	XI-1A	24.7	22.9167	12	10.75	29	17.75
IRIS_313-9758	IRGC 125770	I KUNG PAO::IRGC 114-1	Taiwan	indica	XI-1A	21.1	20.3333	13	12	32	23
IRIS_313-9822	IRGC 125716	CRILLO LA FRIA::IRGC 10793-1	Venezuela	indica	XI-1A	21.7	19.0833	11	11	31	27
IRIS_313-9976	IRGC 125906	SSANGDUJO::IRGC 55632-1	Korea, Republic of	indica	XI-1A	23.1	21.5	10.75	10.25	29.75	25.25
B013	IRGC 136049	Sri Lanka 1	Sri Lanka	indica	XI-adm	24.5	20.8571	11	8.5	54	37.75
B019	IRGC 135852	Buleida A-75	Mexico	indica	XI-adm	24.6	22.5	10	10	19	20
B027	IRGC 135858	C 894-21	Philippines	indica	XI-3	26.4	23.6667	12	11	32	25.6667
B029	IRGC 135885	Dumai	India	indica	XI-1B	19	13.7167	6	6.2	12	9.8
B035	IRGC 135828	American Rice	United States	indica	XI-adm	24.6	22.3333	13	11.25	50	30.5
B048	IRGC 135868	CISOKAN	Indonesia	indica	XI-1B	21.4	19.4167	10.5	8.75	37.5	30
B058	NA	Erjiunan 1	China	indica	XI-1B	18.9	16.3833	6.5	8.2	17.5	16
B176	IRGC 135850	BRC 25-146-2-1	Bangladesh	indica	XI-adm	22.5	19.1667	10	9	26	25.5
B180	IRGC 136016	P1790-5-1M-4-5M-1B-3M-B	Columbia	indica	XI-adm	24.5	19.75	13	11	36	23.2
B193	IRGC 135869	C.MEDIO 7	Cuba	indica	XI-adm	21.3	19.75	10.5	9	38	25.3333
B195	IRGC 136021	PMS 10B	India	indica	XI-adm	26.9	25	13	10.4	49	40
B200	IRGC 135959	Jinyou 1	China	indica	XI-1B	21.3	20.1667	11	10.25	37	26.25
B201	NA	Chengnongshuijing	China	indica	XI-1B	23.5	23.3833	11	9.25	31	21.5
B214	NA	Xuanenchangtanqingzhan	China	indica	XI-1B	23.1	22.7625	10.5	10	23.5	17.75
CX120	IRGC 136057	TKM 6	India	indica	XI-adm	25.9	22.1667	9	8	28	25.6667
CX126	IRGC 135946	IRBB 60	Philippines	indica	XI-1B	22.5	21.8333	11	11	18	22.6667
CX134	IRGC 135948	IRBB 7	Philippines	indica	XI-1B	22.6	21.4167	12	9.2	28	24.2
CX150	IRGC 135865	Chorofa	Philippines	indica	XI-1B	20.9	18.5	9	8.25	33	18.25
CX152	IRGC 135866	Cisadane	na	indica	XI-1B	23.5	20.6667	10	8.33333	28	16
CX206	IRGC 135918	IR 2061-522-6-9	Philippines	indica	XI-1B	25.5	23	10	8.5	35	25.5
CX21	IRGC 135842	BG 90-2	Sri Lanka	indica	XI-1B	26.1	22.5	12	10.75	44	33.25
CX218	IRGC 136061	Type 3	India	indica	XI-1B	25.7	23.2143	8	8.6	26	15.8
CX225	IRGC 135938	IR 77298-14-1-2	Philippines	indica	XI-1B	26.9	22.4286	11	9.8	36	17.8
CX226	IRGC 135916	IR 06G113	Philippines	indica	XI-1B	27.7	22.5	10	9.75	22	15.5
CX230	IRGC 135929	IR 64-IL	China	indica	XI-1B	22.5	20.8333	9	8.5	28	16.75
CX233	IRGC 135926	IR 58821-23-1-3-1	Philippines	indica	XI-adm	25.5	21.8333	12	9.16667	43	25.8333
CX235	IRGC 136013	NSIC RC 9	Philippines	indica	XI-adm	24.6	22.25	12	10.5	42	31.5
CX237	IRGC 135834	B 6136-3-TB-0-1-5	Philippines	indica	XI-1B	24.5	21.9167	10	9.25	32	29.75
CX238	IRGC 135854	BW 311-9	Philippines	indica	XI-1B	23.6	22.3333	11	10	37	33.5
CX240	IRGC 135859	Carijo	Brazil	indica	XI-adm	25.1	23.1286	11	10.2	33	31.2
CX249	IRGC 135814	2004	China	indica	XI-1B	27.8	16.05	12	5.25	38	13.5
CX276	IRGC 135939	IR 8192-200-3-3-1-1	Philippines	indica	XI-1B	22.8	22.5833	9	9	30	25.25
CX281	IRGC 135934	IR 68897 B	Philippines	indica	XI-1B	22.1	23.75	9	11.2	40	24.6
CX296	IRGC 135937	IR 74	Philippines	indica	XI-adm	26.8	22.9286	14.5	10	33	22.8
CX305	IRGC 136090	ZH 5	China	indica	XI-1B	26.8	20.7143	12	9	30	16.25
CX31	IRGC 135903	Hnankar	Myanmar	indica	XI-1B	23.1	21.1667	8	8.2	23	23.2
CX33	IRGC 136045	Shwe Thwe Yin Hyv	Myanmar	indica	XI-1B	26.7	24.9167	11	11.75	42	41
CX44	IRGC 135925	IR 58025 B	Philippines	indica	XI-1B	24	19.3333	10	10.5	40	30.75
CX76	IRGC 135841	BG 304	Sri Lanka	indica	XI-1B	22.2	20.3333	10	10	49	41.3333
CX79	IRGC 135873	Cs 94	Vietnam	indica	XI-1B	22.5	18.6667	11	0	31	0
CX80	IRGC 136014	OM 1706	Vietnam	indica	XI-1B	22.5	20	9	11	22	23.6667
CX89	IRGC 135977	M 202	United States	indica	XI-adm	25	21.9667	12	11	32	24.6667
CX90	IRGC 135863	Chhomromg	Nepal	indica	XI-1B	23.5	20.6333	10	8	38	32.75
CX91	IRGC 135897	Govind	India	indica	XI-1B	25.1	25.4375	12	12	32	34.5
IRIS_313-10000	IRGC 125907	SUWEON 311::IRGC 61890-1	Korea, Republic of	indica	XI-1B	22.8	21.5	8.75	8.8	17	21
IRIS_313-10001	IRGC 125692	C 662083::IRGC 62101-1	Taiwan	indica	XI-1B	25.5	23.1857	9	9	19.5	16.3333
IRIS_313-10002	IRGC 125955	BW 295-5::IRGC 63098-1	Sri Lanka	indica	XI-1B	24.3	21.0714	11	9.33333	31	21.3333
IRIS_313-10040	IRGC 125840	MILYANG 77::IRGC 69340-1	Korea, Republic of	indica	XI-1B	18.4	18.4286	12	9.8	32	28.6
IRIS_313-10046	IRGC 125958	CHAMA (DWARF)::IRGC 69487-1	Zambia	indica	XI-1B	24.6	19.7143	9.66667	8.25	30.6667	20.5
IRIS_313-10161	IRGC 125691	BR IRGA 409::IRGC 55915-1	Brazil	indica	XI-1B	24.5	20.8833	10	9.6	25	21.2
IRIS_313-10167	IRGC 125773	IR 13429-109-2-2-1::IRGC 63491-1	Philippines	indica	XI-adm	21.7	17.5429	10	8	24	14.6667
IRIS_313-10234	IRGC 125873	PSBRC 50::IRGC 99706-1	Philippines	indica	XI-1B	25.7	21.7143	8	9	21	20.6667
IRIS_313-10238	IRGC 125876	PSBRC 88::IRGC 99717-1	Philippines	indica	XI-1B	27.5	23.9333	11	11	30	24
IRIS_313-10247	IRGC 125949	AMISTAD 82::IRGC 116954-1	Cuba	indica	XI-1B	25.6	21.6667	10.3333	10.3333	28	26.3333
IRIS_313-10274	IRGC 125967	ICTA CRISPO 38::IRGC 116994-1	Guatemala	indica	XI-1B	23.8	18.5714	11	9.75	25.5	18
IRIS_313-10279	IRGC 126066	JUMA 62::IRGC 117011-1	Dominican Republic	indica	XI-adm	24.8	21.7857	11	9.33333	35	25
IRIS_313-10289	IRGC 125950	ARAURE 1::IRGC 116956-1	Venezuela	indica	XI-1B	25.3	20.75	10.5	9.66667	30.5	19
IRIS_313-10290	IRGC 125963	ELONI::IRGC 116980-1	Suriname	indica	XI-1B	22	19.55	11.5	10.25	23.5	19.5
IRIS_313-10293	IRGC 125962	ECIA 24-107-1::IRGC 116978-1	Cuba	indica	XI-1B	23.9	23.25	11	10.2	29	25
IRIS_313-10294	IRGC 125972	IR 21015-72-3-3-3-1::IRGC 117004-1	Philippines	indica	XI-adm	26.1	20.8571	9	8.33333	29	25.6667
IRIS_313-10300	IRGC 125960	CT 9506-18-7-1T-2::IRGC 116973-1	Colombia	indica	XI-adm	23.8	22.25	11	11.6	27	25.4
IRIS_313-10301	IRGC 126064	IRGA 959-1-2-2F-4-1-4A-6-CA-6X::IRGC 117006-1	Brazil	indica	XI-adm	22.1	18.75	10	12.6667	49	38
IRIS_313-10314	IRGC 125969	INIAP 10::IRGC 117000-1	Ecuador	indica	XI-adm	24.3	21.5833	13	11.8	37	30.8
IRIS_313-10332	IRGC 126044	B 4414 F-MR-6-3::IRGC 117310-1	Indonesia	indica	XI-adm	24.8	22.25	11	10.75	33	28.75
IRIS_313-10333	IRGC 125951	B 6136-3-TB-0-1-5::IRGC 117312-1	Indonesia	indica	XI-1B	24.7	23.1667	11	9.33333	36	24.5
IRIS_313-10334	IRGC 125952	B 6136 E-3-TB-0-1-5::IRGC 117311-1	Indonesia	indica	XI-1B	24.2	22.9286	11	10	34	35
IRIS_313-10337	IRGC 125953	B 6149 F-MR-7::IRGC 117314-1	Indonesia	indica	XI-adm	24.3	20.3571	12	12.5	46	35.5
IRIS_313-10352	IRGC 120922	CT 9737-6-1-1-2-2P-M::IRGC 117330-1	Colombia	indica	XI-adm	24.5	19.6667	11	9	25	16.6667
IRIS_313-10366	IRGC 125976	IR 65483-111-5-9-2-11::IRGC 117286-1	Philippines	indica	XI-adm	20.2	21.0714	8	9.66667	18	12.6667
IRIS_313-10397	IRGC 120991	IRGA 318-11-6-9-2B::IRGC 117339-1	Colombia	indica	XI-1B	25.1	23.6	11	9.85714	29	21.2857
IRIS_313-10398	IRGC 126030	IRGA 318-11-9-2A::IRGC 117340-1	Colombia	indica	XI-1B	25.1	21.75	10	10.3333	31	19.6667
IRIS_313-10401	IRGC 125989	IRGA 370-42-1-1F-C-1::IRGC 117343-1	Colombia	indica	XI-1B	24.5	17.0833	10	11.5	28	23.25
IRIS_313-10402	IRGC 125990	IRGA 411-1-6-1F-A::IRGC 117344-1	Colombia	indica	XI-1B	24	20.0833	10	12	29	27.8
IRIS_313-10412	IRGC 121103	RR 272-17-829::IRGC 117354-1	Indonesia	indica	XI-adm	23.6	21.8333	11	11.5	43	39.6667
IRIS_313-10417	IRGC 126012	UPR 1201-1-20-1::IRGC 117357-1	India	indica	XI-1B	24.3	19.4667	12	9.6	25	17.6
IRIS_313-10423	IRGC 121160	YN 1353-3::IRGC 117363-1	Myanmar	indica	XI-adm	23.8	19.25	15	13	48	36
IRIS_313-7641	IRGC 121974	B 6144-MR-6-0-0::C1	Indonesia	indica	XI-adm	22.5	19.8125	13	13.5	33	43.5
IRIS_313-7665	IRGC 122025	CT 6510-24-1-2::C1	Colombia	indica	XI-adm	25.5	24.1667	13	11.2	33	22.8
IRIS_313-7668	IRGC 122029	DANAU LAUT TAWAR::C1	Indonesia	indica	XI-adm	24	24.6667	10	9.66667	30	33
IRIS_313-7691	IRGC 122094	IR 28::IRGC 30411-C1	Philippines	indica	XI-1B	24.8	20.9	9	8.25	27	15.25
IRIS_313-7696	IRGC 124394	IR 55411-50::IRTP 16682-C1	Philippines	indica	XI-adm	29.8	13.7667	12	6	37	18.3333
IRIS_313-7699	IRGC 122099	IR 57924-24::IRTP 16675-C1	Philippines	indica	XI-adm	23	22	10	10	20	23.8
IRIS_313-7766	IRGC 122232	SAHEL 108::C1	Senegal	indica	XI-1B	22	19.8333	8	9.75	27	29.75
IRIS_313-7770	IRGC 122239	SAMBALA MALO::C1	Mali	indica	XI-1B	22.2	21.3	11	10.4	29	29.8
IRIS_313-7797	IRGC 122272	UPL RI 7::IRTP 9897-C1	Philippines	indica	XI-adm	23.5	22.3333	12	11.6	31	27.4
IRIS_313-7807	IRGC 122284	WAS 170-B-B-1-1::C1	Senegal	indica	XI-1B	26	22.8	10	10.5	35	26.75
IRIS_313-7808	IRGC 122285	WAS 173-B-B-6-2-2::C1	Senegal	indica	XI-1B	24.5	19.25	12	9.75	33	12
IRIS_313-7815	IRGC 122287	WAS 198-B-3-1-3::C1	Senegal	indica	XI-1B	24.6	20.3333	12	9.8	23	12
IRIS_313-7816	IRGC 122288	WAS 199-B-1-2-1::C1	Senegal	indica	XI-1B	24	21.4167	10	9.25	42	28.25
IRIS_313-7820	IRGC 122290	WAS 206-B-B-2-2-1::C1	Senegal	indica	XI-1B	22.6	18.6333	10	10.75	40	32.75
IRIS_313-7824	IRGC 122291	WAS 21-B-B-20-4-3-3::C1	Senegal	indica	XI-1B	29	24.1333	10	7.5	34	18.75
IRIS_313-8068	IRGC 122184	ORIONE::GERVEX 333-C1	Italy	indica	XI-adm	24.8	22.8333	12	11.75	38	23.75
IRIS_313-8069	IRGC 121966	ARIANA::GERVEX 396-C1	Romania	indica	XI-adm	22.2	22.5333	10	10	33	36
IRIS_313-8161	IRGC 122017	CNA 4081::GERVEX 1494-C1	Brazil	indica	XI-1B	22.8	21.9667	11	10.4	31	26
IRIS_313-8903	IRGC 120902	BPI 76 NON SENSITIVE (GREEN)::IRGC 9790-1	Philippines	indica	XI-3	28	24.5	14	13.25	48	40
IRIS_313-8930	IRGC 125844	MUKKALA BAZAL::IRGC 77279-1	Bangladesh	indica	XI-1B	27	24.6667	10	8.33333	32	21.1667
IRIS_313-9066	IRGC 125659	AUS 177::IRGC 29009-1	Bangladesh	indica	XI-1B	22.5	21.9167	11	10	41	36.25
IRIS_313-9227	IRGC 126013	WP 65::IRGC 36526-1	Thailand	indica	XI-1B	23.7	23.5833	11	10.6	25	16.8
IRIS_313-9482	IRGC 125730	E 2024::IRGC 67958-1	China	indica	XI-1B	19.9	17.7143	9	8.6	25	16.6
IRIS_313-9503	IRGC 125683	BINUHANGIN::IRGC 67429-1	Philippines	indica	XI-adm	25.7	25.05	13	10.5	31	24.75
IRIS_313-9522	IRGC 126084	RPW 9-4 (SS 1)::IRGC 50690-1	India	indica	XI-adm	22	20.9167	11	9.25	18	14.25
IRIS_313-9566	IRGC 126004	RP 9-4::IRGC 39735-1	India	indica	XI-1B	24.1	21.1	12	11.2	49	40.8
IRIS_313-9602	IRGC 125765	HTA 22::IRGC 45827-1	Thailand	indica	XI-adm	24.2	19.5857	12	5.2	39	10
IRIS_313-9917	IRGC 125699	CHANDINA::IRGC 36420-1	Sri Lanka	indica	XI-1B	24	19.6286	9	7.33333	25	16.8333
IRIS_313-9922	IRGC 125778	IRI 339::IRGC 46956-1	Korea, Republic of	indica	XI-1B	23.9	21.35	10.3	9.2	25	18.8
IRIS_313-9924	IRGC 125805	KN 1 B 361-1-8-6-9::IRGC 46974-1	Korea, Republic of	indica	XI-adm	26.6	22.5	13	8	39	17.5
IRIS_313-9925	IRGC 125839	MILYANG 30::IRGC 46977-1	Korea, Republic of	indica	XI-1B	22.5	20.5667	9	8.33333	34	25
IRIS_313-9940	IRGC 125923	TIKAL 3::IRGC 50649-1	Guatemala	indica	XI-1B	27.1	23.8333	12	10.75	29	18.5
IRIS_313-9966	IRGC 125713	CICA 9::IRGC 53079-1	Colombia	indica	XI-1B	26	17.5857	13	8	35	10.3333
B016	IRGC 135829	Aomierte 168	Hungary	japonica	GJ-tmp	18.1	17.1667	6.33333	6.5	15	16.5
B017	IRGC 135822	Aerjituo	Bulgaria	japonica	GJ-tmp	24.7	17.7143	6	5.4	22	10.6
B045	IRGC 135896	Gongchengxiang	Japan	japonica	GJ-tmp	17.8	17.0833	11	7.57143	13	18.4286
B046	IRGC 136032	Qiutianxiaoting	Japan	japonica	GJ-tmp	18.1	16	9	7.75	20	22
B047	IRGC 136092	Zhenfu 8	Japan	japonica	GJ-tmp	17.3	18.8	7	7	12	19.75
B055	IRGC 136080	YR 196	Australia	japonica	GJ-tmp	22.7	17.9833	14	9.25	43	20.25
B056	NA	Tieganwu	China	japonica	GJ-tmp	22.1	16.8571	10	4.75	19	8
B057	NA	Xiushui 115	China	japonica	GJ-tmp	15.3	12.1333	9	5.25	18	11.5
B066	NA	Guangkexiangnuo	China	japonica	GJ-tmp	23.6	17.9167	10	6.75	20	13.5
B068	NA	Gaoyangdiandao dahongmang	China	japonica	GJ-tmp	21	20.4167	13	6.75	16	17.25
B071	NA	Muxiqiu	China	japonica	GJ-tmp	19.4	20.6667	7	11.25	25	21.75
B077	NA	Yizhixiang	China	japonica	GJ-tmp	23.6	19.125	9.66667	9.33333	28.6667	24
B101	NA	Yangkenuo	China	japonica	GJ-tmp	23.4	23.9167	10	7.75	16	15
B102	NA	Maguzi	China	japonica	GJ-tmp	20.7	25.3125	9	9.25	22	21.5
B103	NA	Laohongdao	China	japonica	GJ-tmp	26.7	26.0833	9.66667	9.4	38	36.8
B168	IRGC 136096	Zhuyuan	Japan	japonica	GJ-tmp	20.1	17.9167	10	6.8	28	20
B169	NA	Ailuyu	Japan	japonica	GJ-tmp	18.9	16.4167	10	8.4	18.5	13.4
B170	IRGC 135905	Hongse 90	Russia	japonica	GJ-tmp	19.7	19.5	9	6.4	15	16.4
B171	IRGC 135974	Linguo	Italy	japonica	GJ-tmp	21.3	16	11	6.5	29	13.25
B179	IRGC 135966	Keluoduo B	France	japonica	GJ-tmp	19.2	16.6667	8	7	14	15.3333
B182	NA	Chimao	Japan	japonica	GJ-tmp	16.7	15.1429	7	7.66667	16	14
B183	IRGC 136030	Qingnuo Kyohatamochi	Japan	japonica	GJ-tmp	22.8	19	12	10.25	33	19
B199	NA	Hongmisandan	China	japonica	GJ-tmp	26.1	24.4167	10	9.5	39	28.5
B215	IRGC 135904	Hongqi 5	China	japonica	GJ-tmp	20.7	22.5	9.5	6.5	10.6667	12.25
B223	NA	Cungunuo	China	japonica	GJ-tmp	24	26.75	11	10.5	28	22.5
B230	NA	Banjiemang2	China	japonica	GJ-adm	23.5	23.6667	10	10.5	44	37.25
CX116	IRGC 136070	Wudadaozhong	North Korea	japonica	GJ-tmp	20.2	17.4167	10	7	21	14.8
CX211	NA	M 3122	China	japonica	GJ-tmp	22.4	21.5833	14	11.5	48	34.25
CX212	IRGC 136009	Nongken 58	Japan	japonica	GJ-tmp	18.1	15.55	7	6.2	11	7.6
CX277	IRGC 135810	02428-IL	China	japonica	GJ-adm	21.6	19.4167	10	9	22	13.4
CX307	NA	HP 121	China	japonica	GJ-adm	21.4	20.3286	9	8.5	39	36
CX315	IRGC 136097	Zidao	North Korea	japonica	GJ-tmp	19.2	16.5833	10.3333	7	30.5	16.75
CX329	IRGC 135956	Jinchuanyihao	China	japonica	GJ-tmp	16.4	14.8833	9	5.66667	21	11.3333
CX330	IRGC 136084	Yueguang	Japan	japonica	GJ-tmp	15.8	13.8333	9	5.6	15	10.4
CX351	IRGC 135811	053 A-3	China	japonica	GJ-tmp	19.2	18.5625	14	11.4	45	36.2
CX58	IRGC 135895	Giza 159	Egypt	japonica	GJ-tmp	19.1	18.0625	10	8	27	12
CX74	IRGC 135961	JP-5	Pakistan	japonica	GJ-tmp	19.8	17.25	9	5	18	14.6667
IRIS_313-10057	IRGC 125707	CHUGOKU 68 HEN::IRGC 72514-1	Japan	japonica	GJ-tmp	21.1	21.6857	10	8	22	27.3333
IRIS_313-10059	IRGC 125717	DACHEONGBYEO::IRGC 72533-1	Korea, Republic of	japonica	GJ-tmp	17.3	16.25	7	6.5	16.5	13.5
IRIS_313-10083	IRGC 125679	BETIS::IRGC 74581-1	Spain	japonica	GJ-tmp	14.2	14.6667	13	7.25	30	21
IRIS_313-10089	IRGC 125791	KALIN::IRGC 77312-1	Bulgaria	japonica	GJ-tmp	19.7	17.0833	10	7	29	20
IRIS_313-10092	IRGC 125698	CHALBYEO::IRGC 77639-1	Korea, Republic of	japonica	GJ-tmp	16	15.5	6.25	4.75	12.3	11.5
IRIS_313-10093	IRGC 125700	CHEONJUDO::IRGC 77644-1	Korea, Republic of	japonica	GJ-tmp	17.9	19.75	10	7.4	26	19.4
IRIS_313-10111	IRGC 125843	MOLO::IRGC 81603-1	Italy	japonica	GJ-adm	15.2	11.6429	8	6.2	22	12.8
IRIS_313-10164	IRGC 125757	HAN NUO::IRGC 59591-1	China	japonica	GJ-tmp	19.7	21.0833	11	9.4	18	25.4
IRIS_313-10258	IRGC 126050	BULI INIA::IRGC 116961-1	Chile	japonica	GJ-tmp	20.8	19.5	9	8.66667	28.5	28.6667
IRIS_313-10373	IRGC 126027	IR 68333-R-R-B-19::IRGC 117381-1	Philippines	japonica	GJ-tmp	21.2	19.9167	14	11.75	32	25
IRIS_313-10379	IRGC 125980	IR 73688-57-2::IRGC 117383-1	Philippines	japonica	GJ-tmp	21.2	21.75	13	10.25	27	22.75
IRIS_313-8031	IRGC 122230	RUBINO::GERVEX 80-C1	Italy	japonica	GJ-adm	15.6	13.6667	12	11	24	30
IRIS_313-8032	IRGC 122202	PIEMONTE::GERVEX 81-C1	Italy	japonica	GJ-tmp	14.4	13.95	10	7.66667	27	21
IRIS_313-8033	IRGC 122149	LOMELLINO::GERVEX 83-C1	Italy	japonica	GJ-tmp	21.8	17.6429	12	9.75	29	24.5
IRIS_313-8039	IRGC 122151	LOTO::GERVEX 104-C1	Italy	japonica	GJ-tmp	16.5	17	8	6	24	14.1667
IRIS_313-8048	IRGC 122221	RONCOLO::GERVEX 124-C1	Italy	japonica	GJ-adm	13.6	13.05	11	10.2	41	29.6
IRIS_313-8066	IRGC 122053	GHIBLI::GERVEX 187-C1	Italy	japonica	GJ-tmp	20	18.6429	8	6.25	28	21.75
IRIS_313-8084	IRGC 121998	CAPATAZ::GERVEX 521-C1	Spain	japonica	GJ-tmp	15.6	14.4286	6	5.2	10	8.6
IRIS_313-8085	IRGC 122016	CLOT::GERVEX 523-C1	Spain	japonica	GJ-tmp	13.8	11.5833	7	5.25	31	13.75
IRIS_313-8087	IRGC 122051	FRANCES::GERVEX 527-C1	Spain	japonica	GJ-tmp	19.5	17.3333	10	8.2	33	24.2
IRIS_313-8090	IRGC 122162	MARENY::GERVEX 535-C1	Spain	japonica	GJ-tmp	16	15.2857	14	10.5	33	32.25
IRIS_313-8095	IRGC 122251	SHSS 53::GERVEX 550-C1	Spain	japonica	GJ-tmp	16.2	14	9	7.2	35	16.6
IRIS_313-8096	IRGC 122256	SR 113::GERVEX 553-C1	Spain	japonica	GJ-tmp	14.8	13.3333	8	6	23	21
IRIS_313-8099	IRGC 122049	FLIPPER::GERVEX 597-C1	Italy	japonica	GJ-tmp	14.8	12.4167	11	8.2	25	17.6
IRIS_313-8105	IRGC 122265	THAIPERLA::GERVEX 696-C1	United States	japonica	GJ-tmp	19.5	16.6667	10	6.83333	28	18.8333
IRIS_313-8109	IRGC 121996	CAMPINO::GERVEX 824-C1	Portugal	japonica	GJ-tmp	16.8	15.5	11	6.75	21	19
IRIS_313-8112	IRGC 122007	CHIPKA::GERVEX 837-C1	Bulgaria	japonica	GJ-tmp	19.2	18.625	10	7.66667	19	20.6667
IRIS_313-8114	IRGC 122045	FAISCA::GERVEX 900-C1	Portugal	japonica	GJ-tmp	19	16.75	10	8.25	28	22.5
IRIS_313-8115	IRGC 122046	FAMILIA 181::GERVEX 901-C1	Portugal	japonica	GJ-adm	19.8	19.3333	11	9.33333	11	11
IRIS_313-8116	IRGC 122077	HAREM::GERVEX 929-C1	Portugal	japonica	GJ-adm	24.1	24.4167	14	11.5	31	17
IRIS_313-8118	IRGC 122085	IBO 400::GERVEX 943-C1	Portugal	japonica	GJ-tmp	19	16.1667	9	6	31	19.5
IRIS_313-8119	IRGC 122126	JUBILIENI::GERVEX 992-C1	Bulgaria	japonica	GJ-tmp	17.8	15.5	15	9.4	23	22.2
IRIS_313-8123	IRGC 122175	MUGA::GERVEX 1099-C1	Portugal	japonica	GJ-tmp	21.5	20.0833	9	7.25	24	19
IRIS_313-8124	IRGC 122187	OTA::GERVEX 1145-C1	Portugal	japonica	GJ-adm	18.2	18.9167	11	11	38	33.75
IRIS_313-8125	IRGC 122203	PLOVDIV 22::GERVEX 1167-C1	Bulgaria	japonica	GJ-tmp	22.8	20.125	8	7.75	28	19.25
IRIS_313-8126	IRGC 122204	PLOVDIV 24::GERVEX 1168-C1	Bulgaria	japonica	GJ-tmp	15.4	14.4667	7	7	18	16
IRIS_313-8127	IRGC 122207	POLIZESTI 28::GERVEX 1170-C1	Bulgaria	japonica	GJ-tmp	16.8	16.3333	9	8	30	17.5
IRIS_313-8132	IRGC 122229	RUBI::GERVEX 1247-C1	Portugal	japonica	GJ-tmp	24.4	21.5	14	12.75	61	34.75
IRIS_313-8134	IRGC 121816	S 102/2::GERVEX 1251-C1	Portugal	japonica	GJ-tmp	18.8	16.9167	13	11	30	21.3333
IRIS_313-8135	IRGC 121818	SAEDINENIE::GERVEX 1255-C1	Bulgaria	japonica	GJ-tmp	18.7	17.0625	8	5.33333	18	14.3333
IRIS_313-8136	IRGC 121819	SAFARI::GERVEX 1256-C1	Portugal	japonica	GJ-tmp	18.3	17.2857	10	8	31	26.8
IRIS_313-8137	IRGC 121820	SAGRES::GERVEX 1258-C1	Portugal	japonica	GJ-adm	21	19.8571	10	6.6	22	14.4
IRIS_313-8139	IRGC 122240	SANDOCA::GERVEX 1262-C1	Portugal	japonica	GJ-adm	21.4	22.4375	7	6.5	17	17.75
IRIS_313-8140	IRGC 122241	SANGHAI::GERVEX 1264-C1	China	japonica	GJ-tmp	15.4	16.5833	11	8	33	24
IRIS_313-8141	IRGC 122244	SELN 244 A 6-20::GERVEX 1273-C1	Australia	japonica	GJ-tmp	19.4	16.5375	7	5	16	8.5
IRIS_313-8142	IRGC 122249	SETTANTUNO::GERVEX 1279-C1	Portugal	japonica	GJ-tmp	20.4	18.25	12	9	46	25.75
IRIS_313-8145	IRGC 122257	SUPER::GERVEX 1304-C1	Portugal	japonica	GJ-tmp	19.8	17.4167	10	9	20	21.75
IRIS_313-8147	IRGC 122259	T 757::GERVEX 1316-C1	India	japonica	GJ-tmp	21.4	21.3333	10	8	27	23.5
IRIS_313-8148	IRGC 122267	TIMICH 108::GERVEX 1325-C1	Romania	japonica	GJ-tmp	20	15.8333	10	7.25	36	11.75
IRIS_313-8149	IRGC 122268	TOPAZIO::GERVEX 1332-C1	Portugal	japonica	GJ-tmp	20.5	18.1667	13	8.66667	48	35.6667
IRIS_313-8151	IRGC 122273	VALTEJO::GERVEX 1355-C1	Portugal	japonica	GJ-tmp	17.2	16.6667	10	8.2	29	29.2
IRIS_313-8155	IRGC 122142	KULON::GERVEX 1473-C1	Russia	japonica	GJ-adm	18	13.9286	8	5	21.5	13.25
IRIS_313-8160	IRGC 122024	CT 58::GERVEX 1491-C1	Colombia	japonica	GJ-tmp	21	18.1333	9	7.66667	19	19
IRIS_313-8164	IRGC 122300	YRM 6-2::GERVEX 1508-C1	Australia	japonica	GJ-tmp	22.6	18.3333	11	7.5	29	22.75
IRIS_313-8165	IRGC 122013	CIGALON::GERVEX 1514-C1	France	japonica	GJ-tmp	13.5	14.25	8	5.8	13	12
IRIS_313-8166	IRGC 121995	CALENDAL::GERVEX 1516-C1	France	japonica	GJ-adm	21.5	19.875	10	9	25	21.6
IRIS_313-8167	IRGC 122303	DELTA::GERVEX 1519-C1	France	japonica	GJ-adm	21.3	17.9286	8	6.8	25	15.4
IRIS_313-8168	IRGC 121968	ARLESIENNE::GERVEX 1530-C1	France	japonica	GJ-adm	20	16.6667	9	7.25	17	16
IRIS_313-8195	IRGC 122153	LUXOR::GERVEX 1662-C1	Italy	japonica	GJ-adm	14.9	11.5	13	7.5	27	16.5
IRIS_313-8200	IRGC 122183	OPALE::GERVEX 1667-C1	Italy	japonica	GJ-tmp	18.3	23.4167	12	9.66667	41	27
IRIS_313-8208	IRGC 122152	LUSITO IRRADIADO 859-85-2::GERVEX 1676-C1	Portugal	japonica	GJ-tmp	18.2	14.5	9	5.6	29	12.2
IRIS_313-8214	IRGC 122167	MELAS::GERVEX 1684-C1	Greece	japonica	GJ-adm	18.2	15	12	9.5	33	18.5
IRIS_313-8216	IRGC 122222	ROXANI::GERVEX 1686-C1	Greece	japonica	GJ-tmp	19	15.8286	10	8.75	27	21
IRIS_313-8481	IRGC 126198	DAN YAN NUO::IRGC 4860-1	China	japonica	GJ-tmp	22.7	18.1667	15	13	33	20.8
IRIS_313-8502	IRGC 125620	M 102::IRGC 76307-1	United States	japonica	GJ-tmp	23.2	16.8833	11	7.4	22	13
IRIS_313-8755	IRGC 126120	NORIN 6::IRGC 2633-1	Japan	japonica	GJ-tmp	19.1	16.9167	10.3333	6.66667	21	14.6667
IRIS_313-9002	IRGC 117518	KOTOBUKI MOCHI::IRGC 2545-1	Japan	japonica	GJ-tmp	18.4	18.8143	8	6	17	16.3333
IRIS_313-9140	IRGC 125631	81 A 32::IRGC 60162-1	China	japonica	GJ-tmp	20	17.6667	9	9	22	31
IRIS_313-9193	IRGC 125732	EAN 4 C 1::IRGC 26016-1	Brazil	japonica	GJ-adm	20.3	21.1429	8.5	7.33333	18	16.6667
IRIS_313-9228	IRGC 125764	HOKUSETSU::IRGC 65705-1	Japan	japonica	GJ-tmp	16.4	15.9375	7	6.25	12	14
IRIS_313-9233	IRGC 125709	CHUNG YI::IRGC 1427-1	China	japonica	GJ-tmp	20.8	21.9167	11.3	6.6	27	21.4
IRIS_313-9346	IRGC 121501	SHINCHIKU IKU 103::IRGC 10430-1	Taiwan	japonica	GJ-tmp	18.2	18.5833	12	7.33333	27	23.3333
IRIS_313-9379	IRGC 125768	HWANGJO::IRGC 55547-1	Korea, Republic of	japonica	GJ-tmp	18.2	17.6875	9	8.5	26	30.75
IRIS_313-9410	IRGC 125712	CI 9498::IRGC 2134-1	United States	japonica	GJ-tmp	20.8	20.9167	10.5	7.5	26	27
IRIS_313-9438	IRGC 121242	7507-137::IRGC 40081-1	Japan	japonica	GJ-tmp	22	19.7143	11	9.66667	26	14.3333
IRIS_313-9463	IRGC 125710	CI 1600::IRGC 16305-1	United States	japonica	GJ-tmp	20.6	17.25	9	6	32	19.25
IRIS_313-9724	IRGC 121246	AI DA ZHONG::IRGC 59348-1	China	japonica	GJ-tmp	22.5	23.5	12	8	18	15.2
IRIS_313-9725	IRGC 125718	DA DAO TOU::IRGC 59499-1	China	japonica	GJ-tmp	22.8	17.0833	8.3	5	7.5	8
IRIS_313-9759	IRGC 125860	OEIRAS::IRGC 286-1	Portugal	japonica	GJ-tmp	19.7	18.25	11	9.25	41	37.5
IRIS_313-9769	IRGC 125846	MURASAHITSUTSURI::IRGC 2493-1	Japan	japonica	GJ-tmp	17.5	15.75	8	5	14	11.3333
IRIS_313-9790	IRGC 125781	JAPONES BALILLA::IRGC 5785-1	Uruguay	japonica	GJ-tmp	16.6	13.8333	10	6	28	19.75
IRIS_313-9811	IRGC 125808	KOPANCSI KEREK::IRGC 9305-1	Hungary	japonica	GJ-tmp	20	17.0833	8	6.5	15	13.75
IRIS_313-9814	IRGC 121249	AMARELO::IRGC 9389-1	Hungary	japonica	GJ-tmp	20.5	16.8	9	5.75	16	13.25
IRIS_313-9880	IRGC 121471	PI 282203::IRGC 16292-1	Hungary	japonica	GJ-tmp	19.6	17.1667	7	5.5	25	17
IRIS_313-9884	IRGC 125743	FUKUSHIMA MOCHI (GLUT)::IRGC 19296-1	Japan	japonica	GJ-tmp	19.9	17.8333	10	6	29	17.75
IRIS_313-9891	IRGC 125945	YONG AN HUK::IRGC 19891-1	Korea, Republic of	japonica	GJ-tmp	17.1	19.0429	7	5.5	13.5	15.5
IRIS_313-9937	IRGC 125888	ROCCA::IRGC 50351-1	Italy	japonica	GJ-tmp	17.5	15.75	8	6.25	20	15
IRIS_313-9974	IRGC 125761	HEUKSANJO::IRGC 55536-1	Korea, Republic of	japonica	GJ-tmp	19.7	17.1333	11	7.5	33	22
B018	IRGC 135827	American Huangkedao	United States	japonica	GJ-trp	20.1	16.3333	9	7.28571	26	18.5714
B043	IRGC 136081	YR 83-23-11	Australia	japonica	GJ-trp	24.8	21	12	10	33	25
B188	IRGC 135944	IRAT 36	Ivory Coast	japonica	GJ-trp	23.8	23.0833	13	12.5	21.5	18.1667
B189	IRGC 135945	IRAT 669	Ivory Coast	japonica	GJ-trp	24.8	25.6429	11	9.5	24	18
CX113	IRGC 135846	Biniapan	na	japonica	GJ-trp	25.7	23.1429	13	11	31	19.3333
CX151	IRGC 135833	AZUCENA	Philippines	japonica	GJ-trp	22.3	21.4167	9.5	9.8	42	32
CX241	IRGC 135913	IAC 47	Philippines	japonica	GJ-trp	23.8	20.9167	11	11.5	25	17.1667
CX269	IRGC 135911	IAC 165	Brazil	japonica	GJ-trp	22.6	21.0833	11	11.4	30	36
IRIS_313-15910	IRGC 126956	CYPRESS::IRTP 19532-G1	United States	japonica	GJ-trp	23.15	20.4167	14	13.2857	27	30.1429
IRIS_313-7838	IRGC 121949	62667::C1	Senegal	japonica	GJ-trp	22.3	22.75	14	12.4	21	17.4
IRIS_313-7866	IRGC 122018	CNA 7\BO\1\1>33-13-6-1::C1	Colombia	japonica	GJ-trp	23.7	16.7167	11	9	20	18.5
IRIS_313-7868	IRGC 122021	CT 13582-15-5-M::C1	Colombia	japonica	GJ-trp	22.5	19.4	9	8.4	27	17.4
IRIS_313-7902	IRGC 122101	IR 63380-16::C1	Philippines	japonica	GJ-trp	24.7	21.3667	13	11.6	38	25.4
IRIS_313-7907	IRGC 122108	IR 68704-145-1-1-B::C1	Philippines	japonica	GJ-trp	20.8	19.25	13	10.8	29	19.6
IRIS_313-7909	IRGC 122110	IR 71525-19-1-1::C1	Philippines	japonica	GJ-trp	25.2	22	13	12.3333	22	23
IRIS_313-7912	IRGC 122114	IRAT 104::C1	Ivory Coast	japonica	GJ-trp	23.8	21.1667	12	12.25	25	23.75
IRIS_313-7914	IRGC 122115	IRAT 112::C1	Ivory Coast	japonica	GJ-trp	21.4	19.9167	9	9	17	16.4
IRIS_313-7992	IRGC 122275	VARY LAVA 90::GERVEX 8254-C1	Madagascar	japonica	GJ-trp	25	20.4167	9	13.8333	30	19.8333
IRIS_313-7993	IRGC 122276	VARY LAVA DE BETAFO::GERVEX 8381-C1	Madagascar	japonica	GJ-trp	27.8	27.6167	13	11.4286	25	18.8571
IRIS_313-7994	IRGC 122277	VARY MADINIKA 3566::GERVEX 8448-C1	Madagascar	japonica	GJ-trp	26.4	26.8	11	12.2	30	20.4
IRIS_313-8010	IRGC 122109	IR 71524-44-1-1::C1	Philippines	japonica	GJ-trp	24.5	24.3333	12	13	19	22.75
IRIS_313-8044	IRGC 122065	GOLFO::GERVEX 118-C1	Italy	japonica	GJ-trp	24.3	20.5833	14	12.5	47	26
IRIS_313-8046	IRGC 122205	PLUS::GERVEX 122-C1	Italy	japonica	GJ-trp	22	21.75	15	14.6	44	36.4
IRIS_313-8057	IRGC 121956	79 UPLA::GERVEX 154-C1	Argentina	japonica	GJ-trp	19.7	19.25	12	11.3333	29	44.6667
IRIS_313-8060	IRGC 121955	77 UPLA::GERVEX 159-C1	Argentina	japonica	GJ-trp	21	19.5833	13	11.5	38	35.6667
IRIS_313-8061	IRGC 121954	75 UPLA::GERVEX 161-C1	Argentina	japonica	GJ-trp	20.8	18.6333	9	8.66667	28	29.6667
IRIS_313-8063	IRGC 121947	104 UPLA::GERVEX 167-C1	Argentina	japonica	GJ-trp	21.5	21.75	12	10.75	26	29.5
IRIS_313-8064	IRGC 121948	32 UPLA::GERVEX 176-C1	Argentina	japonica	GJ-trp	20.8	21.1667	12	11.4	22	22.4
IRIS_313-8074	IRGC 122067	GOOLARAH::GERVEX 500-C1	Australia	japonica	GJ-trp	24.8	26.7167	13	12.3333	22	19.3333
IRIS_313-8076	IRGC 122198	PELDE::GERVEX 502-C1	Australia	japonica	GJ-trp	24	23.5	14	13.5	45	28.5
IRIS_313-8170	IRGC 122166	MEJANES 2::GERVEX 1560-C1	France	japonica	GJ-adm	19.5	21.5625	13	10.75	22	30
IRIS_313-8180	IRGC 122035	DELLMONT::GERVEX 1647-C1	United States	japonica	GJ-trp	22.8	22.25	13	12.5	28	29.25
IRIS_313-8183	IRGC 122304	DREW::GERVEX 1650-C1	United States	japonica	GJ-trp	24.5	21.3833	13	13.8	39	34.4
IRIS_313-8186	IRGC 122122	JACINTO::GERVEX 1653-C1	United States	japonica	GJ-trp	24.1	21.75	16	13.2	27	22.6
IRIS_313-8192	IRGC 122144	L 205::GERVEX 1659-C1	United States	japonica	GJ-trp	25.3	20.9167	16	9.33333	40	28.6667
IRIS_313-8193	IRGC 122146	LACASSINE::GERVEX 1660-C1	United States	japonica	GJ-trp	22	19.75	12	12.5	37	30.5
IRIS_313-8202	IRGC 122216	REXMONT::GERVEX 1669-C1	United States	japonica	GJ-trp	22.4	20.8333	11	10.25	34	28.75
IRIS_313-8209	IRGC 121962	ALEXANDROS::GERVEX 1678-C1	Greece	japonica	GJ-trp	20.4	18.6667	12	11.6	23	15.4
IRIS_313-8285	IRGC 125614	KATY::IRGC 77140-1	United States	japonica	GJ-trp	19.7	19.0833	13	6.25	25	17.5
IRIS_313-8523	IRGC 117543	OS 4::IRGC 11335-1	Nigeria	japonica	GJ-trp	30.1	24.5833	15	11.4	36	16.2
IRIS_313-8572	IRGC 126037	ONOY::IRGC 55418-1	Philippines	japonica	GJ-trp	37.1	32.2857	16	9.25	27	13.5
IRIS_313-8627	IRGC 126260	PRELUDE::IRGC 1790-1	United States	japonica	GJ-trp	24.9	23.5833	12	11	36	31.6
IRIS_313-8745	IRGC 126087	SD 120 SELN (CI 12320)::IRGC 1667-1	Haiti	japonica	GJ-trp	24.5	21.25	11	9.75	27	17.6667
IRIS_313-8876	IRGC 125725	DELITUS::IRGC 5769-1	France	japonica	GJ-trp	20.9	23.0833	11	12.3333	23	25.3333
IRIS_313-8923	IRGC 125693	CALIFORNIA BELLE::IRGC 66836-1	United States	japonica	GJ-trp	22.7	21.9167	12	10.1667	24	22.1667
IRIS_313-8960	IRGC 125688	BLUEBONNET::IRGC 1799-1	United States	japonica	GJ-trp	23.2	21.75	16.5	10	20	22
IRIS_313-9267	IRGC 125703	CHIRGUA 1 I 22::IRGC 3408-1	Venezuela	japonica	GJ-trp	22.7	26.75	11.3	10.3333	19.5	15.5
IRIS_313-9375	IRGC 125877	PULUTAN::IRGC 71596-1	Malaysia	japonica	GJ-trp	29.4	17.3333	13	6.5	28	13.8333
IRIS_313-9452	IRGC 125661	B 505 A 1-28-7-1-2::IRGC 6741-1	United States	japonica	GJ-trp	26.1	23	16	16	40	48
IRIS_313-9491	IRGC 125685	BLUE BELLE::IRGC 51125-1	United States	japonica	GJ-trp	25.6	21.9167	12	11.3333	41	27.6667
IRIS_313-9519	IRGC 125936	WANICA::IRGC 3394-1	Suriname	japonica	GJ-trp	23	32.4167	14	10.6	31	16.2
IRIS_313-9550	IRGC 125932	VEGOLD::IRGC 7756-1	United States	japonica	GJ-trp	22.7	22.0833	10	10.6	30	22.8
IRIS_313-9558	IRGC 126302	LIMBAYAN::IRGC 71556-1	Malaysia	japonica	GJ-trp	23.2	24.6429	10	11.2	28	23.8
IRIS_313-9897	IRGC 125682	BIKYAT::IRGC 26276-1	Philippines	japonica	GJ-trp	21.8	23.0833	12	11.5	13	12.25

## Sheet: Table S2
Table S2. Significantly associated loci based on GWAS for PL, PBN and SBN in the whole panel, and the japonica and indica sub-panels, grown in 2015 and 2017.
Trait	Chr.	Populations	QTL Names	2015					2017
				SNP	SNP Numbers	Pos.(chrom_pos (bp))	Pvalue		SNP	SNP Numbers	Pos.(chrom_pos (bp))	Pvalue
PL	1	All	qPL1-1	Chr1_5188831	3	5188831	2.54378e-07
PL	1	All	qPL1-2	Chr1_6196607	2	6196607	1.51479e-06
PL	1	All	qPL1-3						Chr1_25088571	2	25088571	8.36237e-08
PL	1	All	qPL1-4						Chr1_25744118	3	25744118	1.35241e-08
PL	1	All	qPL1-5	Chr1_29443332	1	29443332	1.39493e-06		Chr1_29405031	3	29405031	2.21189e-07
PL	1	All	qPL1-6	Chr1_32932503	6	32932503	5.92116e-07		Chr1_32882347	4	32882347	2.47135e-07
PL	1	All	qPL1-7						Chr1_34357632	1	34357632	1.22088e-06
PL	1	All	qPL1-8	Chr1_40592657	11	40592657	5.18574e-07		Chr1_40583834	3	40583834	3.3617e-07
PL	2	All	qPL2-1	Chr2_3691379	84	3691379	4.55534e-08
PL	2	All	qPL2-2	Chr2_4148254	1	4148254	3.92703e-07
PL	2	All	qPL2-3						Chr2_ 23239623	35	23239623	1.29013e-08
PL	2	All	qPL2-4						Chr2_23632225	29	23632225	1.07945e-09
PL	2	All	qPL2-5						Chr2_33242936	2	33242936	1.27468e-06
PL	2	All	qPL2-6						Chr2_33727690	6	33727690	1.43343e-07
PL	3	All	qPL3-1						Chr3_182400	1	182400	3.17138e-07
PL	3	All	qPL3-2	Chr3_458494	1	458494	2.33834e-07		Chr3_458494	2	458494	6.45532e-07
PL	3	All	qPL3-3	Chr3_1500798	444	1500798	2.56866e-09		Chr3_ 1511562	291	1511562	2.80456e-08
PL	3	All	qPL3-4						Chr3_ 3121010	1	3121010	1.43169e-06
PL	3	All	qPL3-5						Chr3_4176880	4	4176880	1.27382e-06
PL	3	All	qPL3-6	Chr3_3172258	7	3172258	3.19514e-09		Chr3_3172258	3	3172258	6.8494e-09
PL	3	All	qPL3-7	Chr3_ 3720893	9	3720893	1.1326e-11		Chr3_ 3720893	1	3720893	1.19457e-09
PL	3	All	qPL3-8						Chr3_4099239	19	4099239	4.67779e-08
PL	3	All	qPL3-9	Chr3_ 4269557	30	4269557	5.97216e-08
PL	3	All	qPL3-10						Chr3_4592320	19	4592320	8.33155e-10
PL	3	All	qPL3-11						Chr3_5408553	1	5408553	3.52162e-07
PL	3	All	qPL3-12						Chr3_10726983	3	10726983	3.5736e-07
PL	3	All	qPL3-13						Chr3_11289864	2	11289864	1.81846e-07
PL	3	All	qPL3-14						Chr3_11574663	11	11574663	1.17154e-07
PL	3	All	qPL3-15	Chr3_13243402	1	13243402	1.73295e-06		Chr3_ 13243402	35	13243402	2.51474e-11
PL	3	All	qPL3-16						Chr3_ 27057944	10	27057944	1.29535e-07
PL	3	All	qPL3-17						Chr3_ 27351282	1	27351282	1.65994e-07
PL	3	All	qPL3-18						Chr3_34275618	1	34275618	1.4845e-07
PL	4	All	qPL4-1	Chr4_5863222	5	5863222	5.34179e-08
PL	4	All	qPL4-2						Chr4_6220989	1	6220989	6.30974e-07
PL	4	All	qPL4-3	Chr4_ 19474737	67	19474737	7.24193e-10		Chr4_19467663	1	19467663	6.87826e-07
PL	4	All	qPL4-4	Chr4_19861989	5	19861989	9.68034e-07
PL	4	All	qPL4-5	Chr4_28802856	2	28802856	5.77938e-08		Chr4_28761895	1	28761895	4.40282e-08
PL	4	All	qPL4-6						Chr4_29308534	1	29308534	1.04237e-06
PL	4	All	qPL4-7	Chr4_30438642	1	30438642	1.54676e-06		Chr4_30378810	125	30378810	8.8997e-09
PL	4	All	qPL4-8						Chr4_30791262	10	30791262	9.93696e-08
PL	4	All	qPL4-9	Chr4_31271286	3	31271286	1.37788e-06
PL	4	All	qPL4-10	Chr4_31776577	1	31776577	1.25257e-06		Chr4_31579090	5	31579090	1.15961e-07
PL	5	All	qPL5-1	Chr5_19268090	4	19268090	1.16816e-07
PL	5	All	qPL5-2	Chr5_19489157	6	19489157	6.07545e-07
PL	5	All	qPL5-3	Chr5_19764238	11	19764238	1.01405e-07
PL	5	All	qPL5-4	Chr5_20629260	5	20150057	1.12783e-07
PL	5	All	qPL5-5	Chr5_20629260	10	20629260	7.56881e-08		Chr5_20542377	1	20542377	5.78445e-07
PL	5	All	qPL5-6	Chr5_20878366	9	20878366	3.50618e-09		Chr5_20926828	1	20926828	7.87222e-07
PL	5	All	qPL5-7	Chr5_21310082	3	21310082	1.01181e-06		Chr5_21387754	1	21387754	6.81914e-07
PL	5	All	qPL5-8						Chr5_ 21585342	3	21585342	1.12704e-07
PL	5	All	qPL5-9	Chr5_21838857	3	21838857	2.88777e-07		Chr5_21838857	1	21838857	1.22555e-06
PL	5	All	qPL5-10	Chr5_22241355	7	22241355	3.27369e-09
PL	5	All	qPL5-11	Chr5_22603533	12	22603533	3.86823e-09		Chr5_22443001	15	22443001	1.78021e-09
PL	5	All	qPL5-12						Chr5_ 22691771	7	22691771	1.78351e-09
PL	5	All	qPL5-13						Chr5_ 26341655	3	26341655	9.40561e-07
PL	5	All	qPL5-14						Chr5_27255265	3	27255265	8.86691e-08
PL	5	All	qPL5-15	Chr5_27432948	5	27432948	5.57794e-07		Chr5_27518341	51	27518341	1.43067e-08
PL	5	All	qPL5-16	Chr5_27658592	10	27658592	3.92543e-07		Chr5_ 27739339	3	27739339	9.87052e-08
PL	5	All	qPL5-17	Chr5_28144476	2	28144476	6.79712e-07		Chr5_ 28282757	8	28282757	1.09459e-07
PL	5	All	qPL5-18	Chr5_29281875	4	29281875	5.00475e-08		Chr5_29481386	4	29481386	5.9416e-08
PL	6	All	qPL6-1						Chr6_4225452	5	4225452	3.4093e-09
PL	6	All	qPL6-2	Chr6_ 4861882	9	4861882	4.23131e-07		Chr6_4739320	6	4739320	3.46824e-07
PL	6	All	qPL6-3	Chr6_6275633	1	6275633	1.37608e-06
PL	6	All	qPL6-4						Chr6_12100813	1	12100813	3.71508e-07
PL	6	All	qPL6-5	Chr6_14106192	1	14106192	4.89887e-07
PL	6	All	qPL6-6						Chr6_ 15085841	1	15085841	9.8017e-07
PL	6	All	qPL6-7						Chr6_ 15402268	1	15402268	1.7363e-07
PL	6	All	qPL6-8						Chr6_22330227	2	22330227	3.31133e-07
PL	6	All	qPL6-9						Chr6_24621883	19	24621883	1.57842e-12
PL	6	All	qPL6-10						Chr6_25220016	2	25220016	9.57211e-07
PL	6	All	qPL6-11	Chr6_26182044	1	26182044	1.2081e-06		Chr6_26142828	31	26142828	2.10012e-12
PL	6	All	qPL6-12						Chr6_28300080	1	28300080	8.4135e-07
PL	7	All	qPL7-1	Chr7_285801	2	285801	6.66766e-07
PL	7	All	qPL7-2						Chr7_7776803	2	7776803	5.97515e-07
PL	7	All	qPL7-3	Chr7_16921989	1	16921989	6.05231e-07
PL	7	All	qPL7-4	Chr7_ 23680898	2	23680898	1.49452e-06
PL	7	All	qPL7-5						Chr7_28401883	3	28401883	2.58836e-07
PL	7	All	qPL7-6						Chr7_28926932	1	28926932	8.79168e-07
PL	8	All	qPL8-1						Chr8_1730233	2	1730233	3.66229e-08
PL	8	All	qPL8-2	Chr8_3439268	1	3439268	9.77676e-07		Chr8_3347528	1	3347528	4.03949e-07
PL	8	All	qPL8-3	Chr8_4719409	19	4719409	1.37575e-07		Chr8_4719409	2	4719409	2.78706e-07
PL	8	All	qPL8-4	Chr8_ 5234868	1	5234868	1.97639e-06		Chr8_5151523	11	5151523	2.26155e-08
PL	8	All	qPL8-5	Chr8_5727916	3	5727916	9.65769e-10
PL	8	All	qPL8-6	Chr8_16444910	4	16444910	8.75836e-08
PL	8	All	qPL8-7	Chr8_16736183	1	16736183	1.86166e-06
PL	8	All	qPL8-8	Chr8_17179642	50	17179642	5.11696e-08
PL	8	All	qPL8-9						Chr8_21773425	29	21773425	1.36973e-08
PL	9	All	qPL9-1	Chr9_7980776	1	7980776	1.75866e-06
PL	9	All	qPL9-2						Chr9_18169812	1	18169812	2.09749e-07
PL	9	All	qPL9-3						Chr9_18702488	1	18702488	1.11445e-08
PL	9	All	qPL9-4						Chr9_18938450	2	18938450	3.11708e-07
PL	9	All	qPL9-5						Chr9_19449120	2	19449120	7.34881e-07
PL	9	All	qPL9-6	Chr9_19631936	2	19631936	8.82596e-07		Chr9_19631936	7	19631936	8.73903e-09
PL	10	All	qPL10-1	Chr10_ 8004937	6	8004937	6.42114e-07		Chr10_8004937	5	8004937	1.87605e-07
PL	10	All	qPL10-2	Chr10_19788215	1	19788215	9.08879e-07
PL	10	All	qPL10-3						Chr10_20347342	2	20347342	2.08086e-07
PL	10	All	qPL10-4	Chr10_ 20874090	1	20874090	1.50563e-06		Chr10_20874090	5	20874090	5.31297e-11
PL	10	All	qPL10-5						Chr10_21135316	8	21135316	4.79351e-08
PL	10	All	qPL10-6						Chr10_21846125	2	21846125	1.73154e-09
PL	10	All	qPL10-7						Chr10_22810655	1	22810655	8.1577e-07
PL	11	All	qPL11-1						Chr11_3678286	2	3678286	9.40144e-09
PL	11	All	qPL11-2						Chr11_4246663	6	4246663	8.58606e-08
PL	11	All	qPL11-3						Chr11_8388664	4	8388664	3.99679e-07
PL	11	All	qPL11-4						Chr11_9178919	29	9178919	7.73706
PL	11	All	qPL11-5	Chr11_ 9153158	11	9153158	6.38145e-09
PL	11	All	qPL11-6						Chr11_9372845	5	9372845	7.0616e-09
PL	11	All	qPL11-7	Chr11_10119969	1	10119969	9.986e-07
PL	11	All	qPL11-8						Chr11_14365813	3	14365813	1.52985e-07
PL	11	All	qPL11-9	Chr11_17429741	11	17429741	1.64659e-11		Chr11_17429329	12	17429329	5.32445e-10
PL	11	All	qPL11-10						Chr11_17977514	4	17977514	3.17324e-07
PL	12	All	qPL12-1	Chr12_ 6976240	6	6976240	7.20667e-08
PL	12	All	qPL12-2	Chr12_ 11339415	2	11339415	1.44742e-07		Chr12_11339415	2	11339415	2.93642e-07
PL	12	All	qPL12-3	Chr12_17608086	3	17608086	2.66411e-08
PL	12	All	qPL12-4						Chr12_26856518	1	26856518	1.63672e-07
PL	12	All	qPL12-5	Chr12_27184553	1	27184553	1.68473e-07
PL	4	Japonica	qPL4-3	Chr4_19447049	10	19447049	2.98974e-07
PL	4	Japonica	qPL4-7						Chr4_30422921	18	30422921	6.04344e-08
PL	5	Japonica	qPL5-10	Chr5_22241355	2	22241355	8.32518e-07
PL	6	Japonica	qPL6-11						Chr6_26134561	4	26134561	1.6567e-07
PL	7	Japonica	qPL7-7	Chr7_20704819	1	20704819	1.35674e-06
PL	8	Japonica	qPL8-11						Chr8_3171564	3	3171564	6.90321e-07
PL	9	Japonica	qPL9-7	Chr9_6014134	1	6014134	1.21935e-07
PL	1	Indica	qPL1-9						Chr1_22814631	1	22814631	1.01192e-06
PL	2	Indica	qPL2-7						Chr2_12347140	1	12347140	1.85098e-06
PL	3	Indica	qPL3-19	Chr3_23730228	3	23730228	4.5966e-07
PL	6	Indica	qPL6-9						Chr6_24717253	1	24717253	1.01192e-06
PL	7	Indica	qPL7-8	Chr7_20902471	2	20902471	8.43005e-07
PL	8	Indica	qPL8-10						Chr8_2004103	1	2004103	1.75834e-06
PBN	2	All	qPBN2-1						Chr2_24382525	1	24382525	4.33433e-07
PBN	3	All	qPBN3-1	Chr3_11755851	1	11755851	1.63e-06
PBN	5	All	qPBN5-1	Chr5_19944171	1	19944171	8.42e-07
PBN	5	All	qPBN5-2						Chr5_27909885	1	27909885	4.29261e-07
PBN	5	All	qPBN5-3						Chr5_28282786	2	28282786	1.54985e-06
PBN	6	All	qPBN6-1						Chr6_4378845	3	4378845	1.30539e-06
PBN	6	All	qPBN6-2						Chr6_8284590	25	8284590	4.368e-08
PBN	7	All	qPBN7-1						Chr7_26503014	1	26503014	1.67307e-06
PBN	8	All	qPBN8-1						Chr8_9489796	1	9489796	2.03466e-06
PBN	9	All	qPBN9-1						Chr9_1100754	2	1100754	9.10604e-07
PBN	11	All	qPBN11-1						Chr11_1356605	2	1356605	4.85594e-07
PBN	12	All	qPBN12-1						Chr12_25034359	1	25034359	1.38091e-06
PBN	6	Japonica	qPBN6-2						Chr6_8284590	3	8284590	1.12185e-06
PBN	4	Indica	qPBN4-1	Chr4_13148694	2	13148694	8.01798e-07
PBN	10	Indica	qPBN10-1	Chr10_5132012	1	5132012	8.59284e-07
PBN	2	Indica	qPBN2-2						Chr2_5826434	1	5826434	1.8768e-06
PBN	6	Indica	qPBN6-3						Chr6_3129322	3	3129322	1.22709e-11
PBN	7	Indica	qPBN7-1						Chr7_26609447	1	26609447	1.76334e-06
PBN	12	Indica	qPBN12-2						Chr12_7252920	1	7252920	1.33497e-11
SBN	1	All	qSBN1-1						Chr1_3434124	1	3434124	9.71779e-07
SBN	11	All	qSBN11-1						Chr11_8470440	1	8470440	2.44943e-07
SBN	1	Japonica	qSBN1-4						Chr1_4286912	1	4286912	1.60775e-08
SBN	3	Japonica	qSBN3-1						Chr3_27929416	1	27929416	1.02116e-06
SBN	11	Japonica	qSBN11-1						Chr11_8470440	1	8470440	7.96343e-07
SBN	1	Indica	qSBN1-2	Chr1_2258474	2	2258474	6.54254e-07		Chr1_2258474	4	2258474	3.50822e-07
SBN	1	Indica	qSBN1-3						Chr1_2928283	1	2928283	1.55121e-06
SBN	2	Indica	qSBN2-1	Chr2_26859660	3	26859660	6.91827e-08		Chr2_26859660	1	26859660	8.39279e-07
SBN	3	Indica	qSBN3-2	Chr3_36088094	8	36088094	5.15983e-07
SBN	4	Indica	qSBN4-1	Chr4_11742055	24	11742055	3.53923e-07		Chr4_11741825	21	11741825	1.85442e-06
SBN	4	Indica	qSBN4-2	Chr4_22239105	1	22239105	1.15417e-06
SBN	4	Indica	qSBN4-3	Chr4_30911426	1	30911426	4.09641e-07		Chr4_31050899	6	31050899	1.05092e-07
SBN	10	Indica	qSBN10-1	Chr10_18096767	2	18096767	3.92648e-07		Chr10_18101530	2	18101530	6.38418e-07
SBN	10	Indica	qSBN10-2	Chr10_18456935	5	18456935	3.66191e-07		Chr10_18582473	5	18582473	1.64701e-07
PL: Panicle length; PBN: Primary branch numer; SBN: Secondary branch number

## Sheet: Table S3
Table S3. 37 QTLs stable across 2015 and 2017
Trait	Chr.	Populations	QTL Names	2015					2017				Reported Genes	Reference
				SNP	SNP Numbers	Pos.(chrom_pos (bp))	Pvalue		SNP	SNP Numbers	Pos.(chrom_pos (bp))	Pvalue		Reference
PL	1	All	qPL1-5	Chr1_ 29443332	1	29443332	1.39493e-06		Chr1_ 29405031	3	29405031	2.21189e-07
PL	1	All	qPL1-6	Chr1_ 32932503	6	32932503	5.92116e-07		Chr1_ 32882347	4	32882347	2.47135e-07	OsPL3	Sun et al., 2020
PL	1	All	qPL1-8	Chr1_ 40592657	11	40592657	5.18574e-07		Chr1_ 40583834	3	40583834	3.3617e-07
PL	3	All	qPL3-2	Chr3_ 458494	1	458494	2.33834e-07		Chr3_458494	2	458494	6.45532e-07
PL	3	All	qPL3-3	Chr3_ 1500798	444	1500798	2.56866e-09		Chr3_1511562	291	1511562	2.80456e-08
PL	3	All	qPL3-6	Chr3_ 3172258	7	3172258	3.19514e-09		Chr3_3172258	3	3172258	6.8494e-09	SPL3	Wang et al., 2015
PL	3	All	qPL3-7	Chr3_ 3720893	9	3720893	1.1326e-11		Chr3_3720893	1	3720893	1.19457e-09
PL	3	All	qPL3-15	Chr3_ 13243402	1	13243402	1.73295e-06		Chr3_13243402	35	13243402	2.51474e-11
PL	4	All	qPL4-3	Chr4_ 19474737	67	19474737	7.24193e-10		Chr4_19467663	1	19467663	6.87826e-07	LAX2	Zhang et al., 2011
PL	4	All	qPL4-5	Chr4_ 28802856	2	28802856	5.77938e-08		Chr4_ 28761895	1	28761895	4.40282e-08
PL	4	All	qPL4-7	Chr4_ 30438642	1	30438642	1.54676e-06		Chr4_30378810	125	30378810	8.8997e-09
PL	4	All	qPL4-10	Chr4_ 31776577	1	31776577	1.25257e-06		Chr4_31579090	5	31579090	1.15961e-07
PL	5	All	qPL5-5	Chr5_ 20629260	10	20629260	7.56881e-08		Chr5_20542377	1	20542377	5.78445e-07
PL	5	All	qPL5-6	Chr5_ 20878366	9	20878366	3.50618e-09		Chr5_ 20926828	1	20926828	7.87222e-07
PL	5	All	qPL5-7	Chr5_ 21310082	3	21310082	1.01181e-06		Chr5_21387754	1	21387754	6.81914e-07
PL	5	All	qPL5-9	Chr5_21838857	3	21838857	2.88777e-07		Chr5_ 21838857	1	21838857	1.22555e-06
PL	5	All	qPL5-11	Chr5_ 22603533	12	22603533	3.86823e-09		Chr5_22443001	15	22443001	1.78021e-09	OsLAC	Zhang et al., 2013
PL	5	All	qPL5-15	Chr5_ 27432948	5	27432948	5.57794e-07		Chr5_27518341	51	27518341	1.43067e-08
PL	5	All	qPL5-16	Chr5_ 27658592	10	27658592	3.92543e-07		Chr5_27739339	3	27739339	9.87052e-08
PL	5	All	qPL5-17	Chr5_ 28144476	2	28144476	6.79712e-07		Chr5_28282757	8	28282757	1.09459e-07	DWL2	Fang et al., 2020
PL	5	All	qPL5-18	Chr5_ 29281875	4	29281875	5.00475e-08		Chr5_29481386	4	29481386	5.9416e-08
PL	6	All	qPL6-2	Chr6_ 4861882	9	4861882	4.23131e-07		Chr6_4739320	6	4739320	3.46824e-07	OsKASI	Ding et al., 2015
PL	6	All	qPL6-11	Chr6_26182044	1	26182044	1.2081e-06		Chr6_26142828	31	26142828	2.10012e-12
PL	8	All	qPL8-2	Chr8_ 3439268	1	3439268	9.77676e-07		Chr8_3347528	1	3347528	4.03949e-07	OsCCA1	Wang et al., 2020
PL	8	All	qPL8-3	Chr8_ 4719409	19	4719409	1.37575e-07		Chr8_4719409	2	4719409	2.78706e-07
PL	8	All	qPL8-4	Chr8_ 5234868	1	5234868	1.97639e-06		Chr8_5151523	11	5151523	2.26155e-08
PL	9	All	qPL9-6	Chr8_19631936	2	19631936	8.82596e-07		Chr8_ 19631936	7	19631936	8.73903e-09	OsSPL18	Yuan et al., 2019
PL	10	All	qPL10-1	Chr10_8004937	6	8004937	6.42114e-07		Chr10_ 8004937	5	8004937	1.87605e-07
PL	10	All	qPL10-4	Chr10_20874090	1	20874090	1.50563e-06		Chr10_ 20874090	5	20874090	5.31297e-11
PL	11	All	qPL11-9	Chr11_17429741	11	17429741	1.64659e-11		Chr11_17429329	12	17429329	5.32445e-10
PL	12	All	qPL12-2	Chr12_ 11339415	2	11339415	1.44742e-07		Chr12_11339415	2	11339415	2.93642e-07
SBN	1	Indica	qSBN1-2	Chr1_2258474	2	2258474	6.54254e-07		Chr1_2258474	4	2258474	3.50822e-07
SBN	2	Indica	qSBN2-1	Chr2_26859660	3	26859660	6.91827e-08		Chr2_26859660	1	26859660	8.39279e-07
SBN	4	Indica	qSBN4-1	Chr4_11742055	24	11742055	3.53923e-07		Chr4_11741825	21	11741825	1.85442e-06
SBN	4	Indica	qSBN4-3	Chr4_30911426	1	30911426	4.09641e-07		Chr4_31050899	6	31050899	1.05092e-07
SBN	10	Indica	qSBN10-1	Chr10_18096767	2	18096767	3.92648e-07		Chr10_18101530	2	18101530	6.38418e-07
SBN	10	Indica	qSBN10-2	Chr10_18456935	5	18456935	3.66191e-07		Chr10_18582473	5	18582473	1.64701e-07

## Sheet: Table S4
Table S4. Colocalization of detected associations with known GWAS-derived associations and the QTARO database
Our study		Other GWAS studies					QTARO
OTLs		Trait	Pos.Left	Pos.Right	References		QTL ID in QTARO	Trait	Pos.Left	Pos.Right	source	crossed_a	crossed_b	publication_year
qPL1-8							pl1.1	PL	36697294	42364623	C)Interval	Jefferson	O. rufipogon (IRGC 105491)	2003
qPL3-2		PBN	526380	626380	a
qPL4-7							—	PBN	29158445	33234173	C)Interval	Akihikari	IRAT109	2004
qPL4-10		SBN	31583478		b		—	PBN	29158445	33234173	C)Interval	Akihikari	IRAT109	2004
qPL5-9		PL	21838857		c
qPL6-11		PBN	26364670		d
qPL8-4		SBN	5013393	5013393	e
qPL10-1							qPBN-10	PBN	5016823	10014985	C)Interval	Lemont	Teqing	2006
qSBN4-1							—	PL	11283287	20281368	C)Interval	Tesanai	CB	1996
qSBN10-2		PL	18573064		f
References:
a	Ta KN, Khong NG, Ha TL, et al (2018) A genome-wide association study using a Vietnamese landrace panel of rice (Oryza sativa) reveals new QTLs controlling panicle morphological traits. BMC Plant Biol 18:1–15. https://doi.org/10.1186/s12870-018-1504-1
b	Rebolledo MC, Peña AL, Duitama J, et al (2016) Combining image analysis, genome wide association studies and different field trials to reveal stable genetic regions related to panicle architecture and the number of spikelets per panicle in rice. Front Plant Sci 7:1–12. https://doi.org/10.3389/fpls.2016.01384
c	Reig-Valiente JL, Marqués L, Talón M, Domingo C (2018) Genome-wide association study of agronomic traits in rice cultivated in temperate regions 06 Biological Sciences 0604 Genetics. BMC Genomics 19:1–11. https://doi.org/10.1186/s12864-018-5086-y
d	Zhang Y, Ma Y, Chen Z, et al (2015) Genome-Wide Association Studies Reveal New Genetic Targets for Five Panicle Traits of International Rice Varieties. Rice Sci 22:217–226. https://doi.org/10.1016/j.rsci.2015.07.001
e	Bai X, Zhao H, Huang Y, et al (2016) Genome‐Wide Association Analysis Reveals Different Genetic Control in Panicle Architecture Between Indica and Japonica Rice . Plant Genome 9:1–10. https://doi.org/10.3835/plantgenome2015.11.0115
f	Zhang P, Zhong K, Zhong Z, Tong H (2019) Genome-wide association study of important agronomic traits within a core collection of rice (Oryza sativa L.). BMC Plant Biol 19:1–12. https://doi.org/10.1186/s12870-019-1842-7

## Sheet: Table S5
Table S5. 19 newly identified QTLs in our study
Trait	Chr.	Populations	QTL Names	2015					2017
				SNP	SNP Numbers	Pos.(chrom_pos (bp))	Pvalue		SNP	SNP Numbers	Pos.(chrom_pos (bp))	Pvalue
PL	1	All	qPL1-5	Chr1_ 29443332	1	29443332	1.39493e-06		Chr1_ 29405031	3	29405031	2.21189e-07
PL	3	All	qPL3-3	Chr3_1500798	444	1500798	2.56866e-09		Chr3_1511562	291	1511562	2.80456e-08
PL	3	All	qPL3-7	Chr3_3720893	9	3720893	1.1326e-11		Chr3_3720893	1	3720893	1.19457e-09
PL	3	All	qPL3-15	Chr3_13243402	1	13243402	1.73295e-06		Chr3_13243402	35	13243402	2.51474e-11
PL	4	All	qPL4-5	Chr4_ 28802856	2	28802856	5.77938e-08		Chr4_ 28761895	1	28761895	4.40282e-08
PL	5	All	qPL5-5	Chr5_20629260	10	20629260	7.56881e-08		Chr5_20542377	1	20542377	5.78445e-07
PL	5	All	qPL5-6	Chr5_ 20878366	9	20878366	3.50618e-09		Chr5_20926828	1	20926828	7.87222e-07
PL	5	All	qPL5-7	Chr5_ 21310082	3	21310082	1.01181e-06		Chr5_21387754	1	21387754	6.81914e-07
PL	5	All	qPL5-15	Chr5_27432948	5	27432948	5.57794e-07		Chr5_27518341	51	27518341	1.43067e-08
PL	5	All	qPL5-16	Chr5_27658592	10	27658592	3.92543e-07		Chr5_27739339	3	27739339	9.87052e-08
PL	5	All	qPL5-18	Chr5_29281875	4	29281875	5.00475e-08		Chr5_29481386	4	29481386	5.9416e-08
PL	8	All	qPL8-3	Chr8_4719409	19	4719409	1.37575e-07		Chr8_4719409	2	4719409	2.78706e-07
PL	10	All	qPL10-4	Chr10_20874090	1	20874090	1.50563e-06		Chr10_20874090	5	20874090	5.31297e-11
PL	11	All	qPL11-9	Chr11_17429741	11	17429741	1.64659e-11		Chr11_17429329	12	17429329	5.32445e-10
PL	12	All	qPL12-2	Chr12_11339415	2	11339415	1.44742e-07		Chr12_11339415	2	11339415	2.93642e-07
SBN	1	Indica	qSBN1-2	Chr1_2258474	2	2258474	6.54254e-07		Chr1_2258474	4	2258474	3.50822e-07
SBN	2	Indica	qSBN2-1	Chr2_26859660	3	26859660	6.91827e-08		Chr2_26859660	1	26859660	8.39279e-07
SBN	4	Indica	qSBN4-3	Chr4_30911426	1	30911426	4.09641e-07		Chr4_31050899	6	31050899	1.05092e-07
SBN	10	Indica	qSBN10-1	Chr10_18096767	2	18096767	3.92648e-07		Chr10_18101530	2	18101530	6.38418e-07

## Sheet: Table S6
Table S6. Accessions of different OsSPL18 haplotypes for whole panel and qRT-PCR was done using rachis
Accessions of different OsSPL18 haplotypes for whole panel					Accessions of different OsSPL18 haplotypes for qRT-PCR
3K_DNA_IRIS_UNIQUE_ID	Hap.	PL in 2015	PL in 2017		3K_DNA_IRIS_UNIQUE_ID	Hap.	PL in 2015	PL in 2017
IRIS_313-10301	A	22.1	18.75		IRIS_313-8044	A	24.3	20.5833
B223	A	24	26.75		B060	D	24.1	20.0833
CX151	A	22.3	21.4167		IRIS_313-8903	B	28	24.5
IRIS_313-15910	A	23.15	20.4167		IRIS_313-9505	C	31	25.9667
IRIS_313-7909	A	25.2	22		CX33	B	26.7	24.9167
IRIS_313-8044	A	24.3	20.5833
IRIS_313-8076	A	24	23.5		IRIS_313-8084	E	15.6	14.4286
IRIS_313-8180	A	22.8	22.25		IRIS_313-8085	E	13.8	11.5833
IRIS_313-8183	A	24.5	21.3833		IRIS_313-8096	E	14.8	13.3333
IRIS_313-8186	A	24.1	21.75		IRIS_313-10092	E	16	15.5
IRIS_313-8193	A	22	19.75		IRIS_313-9790	E	16.6	13.8333
IRIS_313-8285	A	19.7	19.0833		CX330	E	15.8	13.8333
IRIS_313-8572	A	37.1	32.2857
IRIS_313-8960	A	23.2	21.75		IRIS_313-8099	F	14.8	12.4167
IRIS_313-9375	A	29.4	17.3333		IRIS_313-8195	F	14.9	11.5
IRIS_313-9491	A	25.6	21.9167		IRIS_313-8048	F	13.6	13.05
IRIS_313-9550	A	22.7	22.0833		IRIS_313-8031	F	15.6	13.6667
IRIS_313-9558	A	23.2	24.6429		B199	F	26.1	24.4167
IRIS_313-9897	A	21.8	23.0833
B083	B	20.5	19.3333
B019	B	24.6	22.5
B027	B	26.4	23.6667
B048	B	21.4	19.4167
B195	B	26.9	25
CX120	B	25.9	22.1667
CX126	B	22.5	21.8333
CX134	B	22.6	21.4167
CX152	B	23.5	20.6667
CX206	B	25.5	23
CX21	B	26.1	22.5
CX218	B	25.7	23.2143
CX230	B	22.5	20.8333
CX233	B	25.5	21.8333
CX235	B	24.6	22.25
CX237	B	24.5	21.9167
CX238	B	23.6	22.3333
CX240	B	25.1	23.1286
CX276	B	22.8	22.5833
CX281	B	22.1	23.75
CX31	B	23.1	21.1667
CX33	B	26.7	24.9167
CX44	B	24	19.3333
IRIS_313-10000	B	22.8	21.5
IRIS_313-10040	B	18.4	18.4286
IRIS_313-10161	B	24.5	20.8833
IRIS_313-10234	B	25.7	21.7143
IRIS_313-10238	B	27.5	23.9333
IRIS_313-10247	B	25.6	21.6667
IRIS_313-10274	B	23.8	18.5714
IRIS_313-10279	B	24.8	21.7857
IRIS_313-10289	B	25.3	20.75
IRIS_313-10290	B	22	19.55
IRIS_313-10294	B	26.1	20.8571
IRIS_313-10314	B	24.3	21.5833
IRIS_313-10332	B	24.8	22.25
IRIS_313-10333	B	24.7	23.1667
IRIS_313-10334	B	24.2	22.9286
IRIS_313-10337	B	24.3	20.3571
IRIS_313-10423	B	23.8	19.25
IRIS_313-7641	B	22.5	19.8125
IRIS_313-7665	B	25.5	24.1667
IRIS_313-7668	B	24	24.6667
IRIS_313-7691	B	24.8	20.9
IRIS_313-7699	B	23	22
IRIS_313-7766	B	22	19.8333
IRIS_313-7770	B	22.2	21.3
IRIS_313-7797	B	23.5	22.3333
IRIS_313-7808	B	24.5	19.25
IRIS_313-7815	B	24.6	20.3333
IRIS_313-7816	B	24	21.4167
IRIS_313-7820	B	22.6	18.6333
IRIS_313-7824	B	29	24.1333
IRIS_313-8068	B	24.8	22.8333
IRIS_313-8161	B	22.8	21.9667
IRIS_313-8903	B	28	24.5
IRIS_313-9066	B	22.5	21.9167
IRIS_313-9227	B	23.7	23.5833
IRIS_313-9503	B	25.7	25.05
IRIS_313-9602	B	24.2	19.5857
IRIS_313-9917	B	24	19.6286
IRIS_313-9922	B	23.9	21.35
IRIS_313-9925	B	22.5	20.5667
IRIS_313-9940	B	27.1	23.8333
IRIS_313-9966	B	26	17.5857
B216	C	25.2	17.5833
B224	C	23.6	22.6143
IRIS_313-10047	C	22.1	22.1333
IRIS_313-10178	C	16.7	18.3333
IRIS_313-10211	C	24.8	22.5
IRIS_313-9505	C	31	25.9667
IRIS_313-9708	C	24.1	23.4167
IRIS_313-9730	C	24.7	22.9167
B058	C	18.9	16.3833
CX150	C	20.9	18.5
CX225	C	26.9	22.4286
IRIS_313-10002	C	24.3	21.0714
IRIS_313-10352	C	24.5	19.6667
IRIS_313-10417	C	24.3	19.4667
IRIS_313-9482	C	19.9	17.7143
B010	D	20.1	17.0833
B060	D	24.1	20.0833
B063	D	21.3	21.0833
B208	D	20.8	16.0714
CX114	D	20.8	18.0833
IRIS_313-10154	D	24.5	23.3167
IRIS_313-10170	D	22.7	20.9667
IRIS_313-10191	D	24.2	20.25
IRIS_313-10404	D	24.8	22.1333
IRIS_313-8433	D	23.8	16.6667
IRIS_313-8940	D	23.4	22.4167
IRIS_313-9065	D	24.8	22.4167
IRIS_313-9253	D	24.7	22.5
IRIS_313-9372	D	22.8	21.6667
IRIS_313-9723	D	23.5	22.625
IRIS_313-9758	D	21.1	20.3333
IRIS_313-9976	D	23.1	21.5
CX296	D	26.8	22.9286
CX80	D	22.5	20
IRIS_313-10001	D	25.5	23.1857
IRIS_313-10167	D	21.7	17.5429
IRIS_313-10366	D	20.2	21.0714
IRIS_313-10397	D	25.1	23.6
IRIS_313-10398	D	25.1	21.75
IRIS_313-10401	D	24.5	17.0833
IRIS_313-7807	D	26	22.8
IRIS_313-9566	D	24.1	21.1
B009	E	20.6	18.1667
B176	E	22.5	19.1667
IRIS_313-10300	E	23.8	22.25
B045	E	17.8	17.0833
B046	E	18.1	16
B047	E	17.3	18.8
B055	E	22.7	17.9833
B056	E	22.1	16.8571
B057	E	15.3	12.1333
B066	E	23.6	17.9167
B071	E	19.4	20.6667
B077	E	23.6	19.125
B103	E	26.7	26.0833
B169	E	18.9	16.4167
B170	E	19.7	19.5
B171	E	21.3	16
B182	E	16.7	15.1429
B183	E	22.8	19
B215	E	20.7	22.5
CX116	E	20.2	17.4167
CX211	E	22.4	21.5833
CX212	E	18.1	15.55
CX315	E	19.2	16.5833
CX329	E	16.4	14.8833
CX330	E	15.8	13.8333
CX351	E	19.2	18.5625
CX58	E	19.1	18.0625
CX74	E	19.8	17.25
IRIS_313-10057	E	21.1	21.6857
IRIS_313-10059	E	17.3	16.25
IRIS_313-10083	E	14.2	14.6667
IRIS_313-10089	E	19.7	17.0833
IRIS_313-10092	E	16	15.5
IRIS_313-10093	E	17.9	19.75
IRIS_313-10111	E	15.2	11.6429
IRIS_313-10164	E	19.7	21.0833
IRIS_313-10373	E	21.2	19.9167
IRIS_313-10379	E	21.2	21.75
IRIS_313-8033	E	21.8	17.6429
IRIS_313-8066	E	20	18.6429
IRIS_313-8084	E	15.6	14.4286
IRIS_313-8085	E	13.8	11.5833
IRIS_313-8087	E	19.5	17.3333
IRIS_313-8090	E	16	15.2857
IRIS_313-8095	E	16.2	14
IRIS_313-8096	E	14.8	13.3333
IRIS_313-8105	E	19.5	16.6667
IRIS_313-8112	E	19.2	18.625
IRIS_313-8115	E	19.8	19.3333
IRIS_313-8118	E	19	16.1667
IRIS_313-8119	E	17.8	15.5
IRIS_313-8123	E	21.5	20.0833
IRIS_313-8124	E	18.2	18.9167
IRIS_313-8127	E	16.8	16.3333
IRIS_313-8134	E	18.8	16.9167
IRIS_313-8137	E	21	19.8571
IRIS_313-8140	E	15.4	16.5833
IRIS_313-8141	E	19.4	16.5375
IRIS_313-8142	E	20.4	18.25
IRIS_313-8147	E	21.4	21.3333
IRIS_313-8148	E	20	15.8333
IRIS_313-8149	E	20.5	18.1667
IRIS_313-8151	E	17.2	16.6667
IRIS_313-8155	E	18	13.9286
IRIS_313-8164	E	22.6	18.3333
IRIS_313-8165	E	13.5	14.25
IRIS_313-8208	E	18.2	14.5
IRIS_313-8216	E	19	15.8286
IRIS_313-8481	E	22.7	18.1667
IRIS_313-8502	E	23.2	16.8833
IRIS_313-8755	E	19.1	16.9167
IRIS_313-9002	E	18.4	18.8143
IRIS_313-9140	E	20	17.6667
IRIS_313-9193	E	20.3	21.1429
IRIS_313-9228	E	16.4	15.9375
IRIS_313-9233	E	20.8	21.9167
IRIS_313-9346	E	18.2	18.5833
IRIS_313-9379	E	18.2	17.6875
IRIS_313-9410	E	20.8	20.9167
IRIS_313-9438	E	22	19.7143
IRIS_313-9463	E	20.6	17.25
IRIS_313-9724	E	22.5	23.5
IRIS_313-9725	E	22.8	17.0833
IRIS_313-9769	E	17.5	15.75
IRIS_313-9790	E	16.6	13.8333
IRIS_313-9884	E	19.9	17.8333
IRIS_313-9891	E	17.1	19.0429
IRIS_313-9974	E	19.7	17.1333
B018	E	20.1	16.3333
IRIS_313-8046	E	22	21.75
IRIS_313-8057	E	19.7	19.25
IRIS_313-8060	E	21	19.5833
IRIS_313-8061	E	20.8	18.6333
IRIS_313-8063	E	21.5	21.75
IRIS_313-8064	E	20.8	21.1667
IRIS_313-8192	E	25.3	20.9167
IRIS_313-8209	E	20.4	18.6667
IRIS_313-8627	E	24.9	23.5833
IRIS_313-8923	E	22.7	21.9167
IRIS_313-9452	E	26.1	23
B016	F	18.1	17.1667
B017	F	24.7	17.7143
B068	F	21	20.4167
B102	F	20.7	25.3125
B168	F	20.1	17.9167
B179	F	19.2	16.6667
B199	F	26.1	24.4167
IRIS_313-10258	F	20.8	19.5
IRIS_313-8031	F	15.6	13.6667
IRIS_313-8039	F	16.5	17
IRIS_313-8048	F	13.6	13.05
IRIS_313-8099	F	14.8	12.4167
IRIS_313-8109	F	16.8	15.5
IRIS_313-8114	F	19	16.75
IRIS_313-8116	F	24.1	24.4167
IRIS_313-8125	F	22.8	20.125
IRIS_313-8126	F	15.4	14.4667
IRIS_313-8132	F	24.4	21.5
IRIS_313-8135	F	18.7	17.0625
IRIS_313-8139	F	21.4	22.4375
IRIS_313-8160	F	21	18.1333
IRIS_313-8166	F	21.5	19.875
IRIS_313-8167	F	21.3	17.9286
IRIS_313-8168	F	20	16.6667
IRIS_313-8195	F	14.9	11.5
IRIS_313-8214	F	18.2	15
IRIS_313-9811	F	20	17.0833
IRIS_313-9814	F	20.5	16.8
IRIS_313-9880	F	19.6	17.1667
IRIS_313-9937	F	17.5	15.75
IRIS_313-8170	F	19.5	21.5625

## Sheet: Table S7
Table S7. Genes in qPL3-3
Non-synonymous SNPs	Gene ID	Allele	Candidate gene	Gene name	Functional annotations
	LOC_Os03g03260		yes		homeobox domain containing protein, expressed
	LOC_Os03g03270				fringe-related protein, putative, expressed
	LOC_Os03g03280				TKL_IRAK_CrRLK1L-1.6 - The CrRLK1L-1 subfamily has homology to the CrRLK1L homolog, expressed
	LOC_Os03g03290				receptor-like protein kinase At3g46290 precursor, putative, expressed
	LOC_Os03g03320				expressed protein
	LOC_Os03g03330				expressed protein
	LOC_Os03g03334				expressed protein
	LOC_Os03g03350				polygalacturonase, putative, expressed
	LOC_Os03g03360				ribosomal protein L5, putative, expressed
	LOC_Os03g03370		yes	DSM2	fatty acid hydroxylase, putative, expressed
	LOC_Os03g03390				G-patch domain containing protein, expressed
	LOC_Os03g03400				diacylglycerol kinase, putative, expressed
	LOC_Os03g03410				serine/threonine-protein kinase, putative, expressed
	LOC_Os03g03420				expressed protein
	LOC_Os03g03430				CBS domain containing protein, expressed
	LOC_Os03g03440				expressed protein
Chr3_1487002	LOC_Os03g03450	G/C			anthranilate phosphoribosyltransferase, chloroplast precursor, putative, expressed
Chr3_1489654	LOC_Os03g03450	A/C
Chr3_1489656	LOC_Os03g03450	A/G
Chr3_1490241	LOC_Os03g03450	T/C
Chr3_1496199	LOC_Os03g03460	A/C			erythronate-4-phosphate dehydrogenase, putative, expressed
Chr3_1499888	LOC_Os03g03470	G/C			expressed protein
Chr3_1500529	LOC_Os03g03470	T/A
Chr3_1500571	LOC_Os03g03470	T/C
Chr3_1500874	LOC_Os03g03470	A/G
Chr3_1500900	LOC_Os03g03470	G/A
Chr3_1500907	LOC_Os03g03470	T/C
Chr3_1500947	LOC_Os03g03470	A/C
Chr3_1503993	LOC_Os03g03470	C/T
Chr3_1504025	LOC_Os03g03470	G/T
Chr3_1504026	LOC_Os03g03470	T/C
Chr3_1504122	LOC_Os03g03470	G/C
Chr3_1505408	LOC_Os03g03480	C/G	yes		DUF623 domain containing protein, expressed
Chr3_1505413	LOC_Os03g03480	G/A	yes
Chr3_1505609	LOC_Os03g03480	G/C	yes
	LOC_Os03g03490				expressed protein
Chr3_1511992	LOC_Os03g03500	C/G			heavy metal-associated domain containing protein, expressed
Chr3_1512041	LOC_Os03g03500	A/G
Chr3_1512100	LOC_Os03g03500	G/A
Chr3_1515597	LOC_Os03g03510	A/G			CAMK_KIN1/SNF1/Nim1_like.15 - CAMK includes calcium/calmodulin depedent protein kinases, expressed
	LOC_Os03g03520				expressed protein
	LOC_Os03g03530				expressed protein
	LOC_Os03g03540		yes	OsSWN5	no apical meristem protein, putative, expressed
	LOC_Os03g03550				bZIP family transcription factor, putative, expressed
	LOC_Os03g03560				FHA domain containing protein, putative, expressed

## Sheet: Table S8
Table S8. Primers used in this study
Primer name	Sequence	Gene ID	Gene name
LOC_Os09g32944-F	CAACAAGATGTTCTCCTCCGA	LOC_Os09g32944	OsSPL18
LOC_Os09g32944-R	CAGAAGAGAGAGAGCACAATCG
LOC_Os03g03260-F	GCTAGTTACTCGATTACTGGCT	LOC_Os03g03260
LOC_Os03g03260-R	CATCATACTCATACCCAGACCG
LOC_Os03g03370-F	GTGGCAATTGTAGCCTTGTAAT	LOC_Os03g03370	DMS2
LOC_Os03g03370-R	CAGTACTAGCAAAAGCATCAGC
LOC_Os03g03540-F	GGCATGAGGAAGACACTCGT	LOC_Os03g03540	OsSWN5
LOC_Os03g03540-R	GCAAGGAGTAGTCCCACGTC
LOC_Os03g50885-F	GAGATCACTGCCTTGGCTCC	LOC_Os03g50885	OsActin1
LOC_Os03g50885-R	CGATAACAGCTCCTCTTGGC
